# Supplementary material for: Polymorphisms for Defence and Virulence in the Arabidopsis thaliana–Cucumber mosaic virus Interaction Are Expressed in the Host’s Native Habitat
Source: Viruses. 2026 Apr 23;18(5):494. doi: 10.3390/v18050494 (PMC13211345; doi:10.3390/v18050494)
Supplement: Supplementary file 1 [file viruses-18-00494-s001.zip]

Archive with 2 entries (2 files):
- Pagan et al_FileS1.xlsx
- Pagán et al_Supplementary Material.pdf
