# Supplementary material for: Polymorphisms for Defence and Virulence in the Arabidopsis thaliana–Cucumber mosaic virus Interaction Are Expressed in the Host’s Native Habitat
Source: Viruses. 2026 Apr 23;18(5):494. doi: 10.3390/v18050494 (PMC13211345; doi:10.3390/v18050494)
Supplement: Supplementary file 1 [file viruses-18-00494-s001.zip › Pagan et al_FileS1.xlsx]

## Sheet: Legend
	Plant dead
	No virus detection done due to lack of sample
	Outliers

## Sheet: Data
Individual	Genotype	Sample	CMV	Quadrat	Rosette Diameter	# Fruits	Fruit.length (AVER)	FECUNDITY	RD ratio	FN ratio	AFL ratio	Fecundity ratio	Virulence	Status	CMV multiplication	V/multiplication
MAR2	A	31	Mock	parche I	2.5	7	0.48	3.36						Negative									Average													Std. Err.
MAR2	A	32	Mock	parche I	1.5	2	0.75	1.5						Negative					Individual	Genotype	Status	N	Rosette Diameter	# Fruits	Fruit.length(AVE)	Fecundity	RD ratio	FN ratio	AFL ratio	Fecundity ratio	Virulence	CMV multiplication				Rosette Diameter	# Fruits	Fruit.length(AVE)	Fecundity	RD ratio	FN ratio	AFL ratio	Fecundity ratio	Virulence	CMV multiplication
MAR2	A	36	Mock	parche I	3.6	13	1.08	14.04						Negative					MAR2	A	Mock	28	3.15	14.1923	0.832115	13.9854										0.304616	2.47849	0.0542824	2.90975
MAR2	A	35	Mock	parche I	2.3	12	1.16	13.92											MAR6	B	Mock	26	2.98846	4.8125	0.78125	4.33625										0.194962	0.62928	0.0648969	0.797204
MAR2	A	38	Mock	parche II	2.4	4	0.675	2.7						Negative					MAR8	C	Mock	29	2.83793	21.6667	0.948889	22.26										0.240198	3.81572	0.0391194	4.3768
MAR2	A	40	Mock	parche II	5	15	1.12	16.8						Negative					MAR10	D	Mock	28	2.96786	16	0.95544	17.9159										0.243598	2.24271	0.0686034	3.14225
MAR2	A	41	Mock	parche II	3	7	0.7	4.9						Negative					MAR12	E	Mock	17	3.44706	14.5385	1.10456	17.9953										0.360975	2.87589	0.104944	3.93383
MAR2	A	42	Mock	parche II	3.5	11	0.86	9.46						Negative					MAR13	F	Mock	19	3.41053	10.8889	0.845556	10.605										0.34224	1.72994	0.0640837	2.22882
MAR2	A	43	Mock	parche II	4	5	0.58	2.9						Negative					MAR15	H	Mock	26	2.99231	14.9545	0.941565	17.2027										0.222221	3.16545	0.0699965	4.53099
MAR2	A	44	Mock	parcheII										Negative					MAR23	K	Mock	33	2.46061	16.75	0.792708	16.28										0.227675	4.06607	0.0390592	4.71674
MAR2	A	45	Mock	parche II	1.5									Negative					MAR25	L	Mock	29	2.87586	11	0.818318	11.7472										0.23784	2.06326	0.0569361	2.74777
MAR2	A	47	Mock	parche III	4.2	8	1.02	8.16						Negative					MAR29	M	Mock	20	2.85	3.1	0.483	3.242										0.277536	0.878446	0.120444	0.988117
MAR2	A	48	Mock	parche III	3	4	1.05	4.2						Negative					Overall			25.5	2.99806	12.7903	0.85034	13.557
MAR2	A	50	Mock	parche III	3	0	0	0						Negative
MAR2	A	51	Mock	parche III		22	0.94	20.68						Negative
MAR2	A	54	Mock	parche IV	2.3	30	1.06	31.8						Negative					Individual	Genotype	Status	N	Rosette Diameter	# Fruits	Fruit.length(AVE)	Fecundity	RD ratio	FN ratio	AFL ratio	Fecundity ratio	Virulence	CMV multiplication	V/multiplication	Tolerance		Rosette Diameter	# Fruits	Fruit.length(AVE)	Fecundity	RD ratio	FN ratio	AFL ratio	Fecundity ratio	Virulence	CMV multiplication	V/multiplication
MAR2	A	55	Mock	parche IV	2	7	0.68	4.76						Negative					MAR2	A	Infected	11	3.32727	9.66667	0.666111	7.88	1.05628	0.68112	0.800503	0.563445	0.436555	0.00285426	166.966	-1038.1		0.413432	2.88806	0.0854326	2.37562	0.131248	0.203495	0.102669	0.169865	0.169865	0.00111267	79.8015
MAR2	A	56	Mock	parche IV	1.4	15	0.9	13.5						Negative					MAR6	B	Infected	18	3.28333	9.66667	0.828889	10.9511	1.09867	2.00866	1.06098	2.52548	-1.52548	0.00153068	321.181	-8305.4		0.286659	2.24846	0.10064	3.12874	0.0959218	0.467212	0.128819	0.721532	-0.721532	0.000421979	139.204
MAR2	A	57	Mock	parche IV	2	45	0.88	39.6						Negative					MAR8	C	Infected	21	3.01429	21.8421	0.852632	20.6884	1.06214	1.0081	0.898558	0.929399	0.070601	0.00119969	311.295	-15012		0.315797	4.69845	0.0468751	5.14113	0.111277	0.216852	0.0493999	0.230958	0.230958	0.000259084	151.058
MAR2	A	58	Mock	parche IV	2.2	27	0.96	25.92						Negative					MAR10	D	Infected	22	3.03636	21.1	1.103	25.34	1.02308	1.31875	1.15444	1.41438	-0.414385	0.00411835	-22.9103	502.7		0.196676	3.73776	0.0710586	4.96301	0.0662688	0.23361	0.0743727	0.277017	-0.277017	0.00100672	-155.418
MAR2	A	59	Mock	parche IV	1.8	9	0.66	5.94						Negative					MAR12	E	Infected	29	3.75172	29.8148	1.11911	38.9665	1.08838	2.05075	1.01317	2.16537	-1.16537	0.00328972	-617.112	4994.5		0.317069	4.7592	0.07654	6.82741	0.0919824	0.327352	0.0692944	0.3794	-0.3794	0.000478035	-364.641
MAR2	A	60	Mock	parche IV										Negative					MAR13	F	Infected	28	3.43214	20.8	0.808665	20.039	1.04879	1.9102	0.956371	1.88958	-0.88958	0.0056	-88.0113	206.98		0.326155	4.95187	0.0533598	5.52724	0.0936084	0.454764	0.0631062	0.521192	-0.521192	0.00116815	-123.198
MAR2	A	91	Inoculated	parche I										Negative					MAR15	H	Infected	17	3.18824	24.3333	1.20844	33.5747	1.06548	1.62715	1.28343	1.95171	-0.829724	0.0019926	-1229.49	-11342		0.198317	4.55745	0.0968866	6.74646	0.0662756	0.304753	0.102899	0.392174	-0.396927	0.000279249	-445.798
MAR2	A	92	Inoculated	parche I	3.4	8	0.86	6.88						Negative					MAR23	K	Infected	14	2.25	12.8333	0.73125	10.1633	0.914409	0.766169	0.92247	0.624283	0.375717	0.00402774	37.0407	-1048.7		0.262019	2.57065	0.0496027	2.45556	0.106485	0.153471	0.0625737	0.150833	0.150833	0.000976541	160.708
MAR2	A	94	Inoculated	parche I	0.8									Negative					MAR25	L	Infected	17	2.97647	7.58333	0.796389	7.15167	1.03498	0.689394	0.973202	0.608796	0.391204	0.003807	-2.23789	-700.24		0.275004	2.04091	0.0564481	2.38996	0.0956249	0.185538	0.0689807	0.203449	0.203449	0.000849777	238.464
MAR2	A	96	Inoculated	parche I	2.5	18	0.88	15.84						Negative					MAR29	M	Infected	11	3.10909	2.83333	0.55	1.98333	1.09091	0.913978	1.13872	0.611762	0.388238	0.00422361	162.549	-243.76		0.457156	0.671949	0.0909545	0.581039	0.160406	0.216758	0.188312	0.179222	0.179222	0.00104924	239.813
MAR2	A	99	Inoculated	parche II	3.7	7	0.52	3.64						Negative					Overall			18.8	3.13689	16.0474	0.866448	17.6738	1.04831	1.29743	1.02018	1.32842	-0.316222	0.00326436	-96.0731	-3198.6
MAR2	A	100	Inoculated	parche II	3.5									Negative
MAR2	A	102	Inoculated	parche II	3.1	3	0.4	1.2						Negative
MAR2	A	105	Inoculated	parche II										Negative
MAR2	A	106	Inoculated	parche III	8	4	0.9	3.6						Negative					Individual	Genotype	Status	N	Rosette Diameter	# Fruits	Fruit.length(AVE)	Fecundity	RD ratio	FN ratio	AFL ratio	Fecundity ratio	Virulence	CMV multiplication	V/multiplication	Tolerance						RD ratio	FN ratio	AFL ratio	Fecundity ratio	Virulence	CMV multiplication	V/multiplication
MAR2	A	107	Inoculated	parche III	5	44	1.24	54.56						Negative					MAR2	A	LRO	9	3.25556	8.85714	0.742143	7.27429	1.03351	0.624081	0.891875	0.520135	0.479865	0.00218942	110.026	-1112.2						0.157412	0.191975	0.0612326	0.16429	0.16429	0.000828093	59.3162
MAR2	A	109	Inoculated	parche III	7	42	1.28	53.76						Negative					MAR6	B	LRO	10	3.38	15	0.955	17.92	1.13102	3.11688	1.2224	4.1326	-3.1326	0.00119546	559.47	-13653						0.155101	0.804776	0.170757	1.29884	-1.29884	0.000415016	325.528
MAR2	A	111	Inoculated	parche III										Negative					MAR8	C	LRO	15	2.9	24.7857	0.89	24.05	1.02187	1.14396	0.937939	1.08041	-0.0804133	0.00117718	455.989	-18921						0.144715	0.283749	0.0609664	0.30278	-0.30278	0.000337795	180.143
MAR2	A	39	Mock	parche II										Positive	0.000677227				MAR10	D	LRO	14	3.26429	21.3077	1.08154	26.4415	1.09988	1.33173	1.13198	1.47587	-0.475868	0.00220819	-31.9108	1122.6						0.0890493	0.359578	0.104201	0.428016	-0.428016	0.000492572	-227.37
MAR2	A	49	Mock	parche III	4.3	0	0	0	1.36508	0	0	0	1	Positive	0.00153026	653.486			MAR12	E	LRO	17	4.08235	29	1.12031	38.3347	1.1843	1.99471	1.01426	2.13026	-1.13026	0.00258906	-769.712	6088						0.135048	0.35885	0.0612373	0.420514	-0.420514	0.000468741	-464.816
MAR2	A	52	Mock	parche III	3	25	0.8	20	0.952381	1.76152	0.961405	1.43006	-0.430064	Positive	0.0123388	-34.8545			MAR13	F	LRO	19	3.49474	14.6	0.831333	12.54	1.02469	1.34082	0.98318	1.18246	-0.182461	0.00397543	-148.973	-91.008						0.117101	0.213052	0.0590604	0.206984	-0.206984	0.000804269	-165.118
MAR2	A	103	Inoculated	parche II	4.7	11	0.88	9.68	1.49206	0.775068	1.05755	0.692151	0.307849	Positive	0.000865214	355.807			MAR15	H	LRO	7	3.42857	40.2	1.41	57.516	1.1458	2.68815	1.49751	3.34342	-1.78619	0.00117868	-2460.14	11404						0.0774236	0.446932	0.0502018	0.563071	-0.720967	0.000156435	-821.122
MAR2	A	104	Inoculated	parche II	5	14	0.9	12.6	1.5873	0.98645	1.08158	0.900941	0.0990595	Positive	0.00103895	95.3457			MAR23	K	LRO	10	2.13	14	0.670556	10.6422	0.86564	0.835821	0.845905	0.653699	0.346301	0.00318827	-0.821778	-935.49						0.12387	0.186418	0.0632673	0.184398	0.184398	0.00127459	213.568
MAR2	A	110	Inoculated	parche III	2.6	4	0.675	2.7	0.825397	0.281843	0.811186	0.193059	0.806941	Positive	0.000762189				MAR25	L	LRO	7	3.1	9.2	0.806	9.096	1.07794	0.836364	0.984947	0.77431	0.22569	0.00200591	-136.856	-5367.8						0.208219	0.441635	0.0809015	0.471373	0.471373	0.000514233	-576.99
MAR2	A	112	Inoculated	parche III	2.5	1	0.5	0.5	0.793651	0.0704607	0.600878	0.0357516	0.964248	Positive					MAR29	M	LRO	6	3.35	2.25	0.525	1.775	1.17544	0.725806	1.08696	0.547502	0.452498	0.00448237	199.544	-504.28						0.151799	0.346347	0.326447	0.308858	0.308858	0.00184787	417.896
MAR2	A	113	Inoculated	parche III	3.5	2	0.6	1.2	1.11111	0.140921	0.721054	0.0858039	0.914196	Positive	0.00741921	123.22																0.002419		0.000367364
MAR2	A	114	Inoculated	parche IV	2.3	24	0.8	19.2	0.730159	1.69106	0.961405	1.37286	-0.372862	Positive	0.00254805	-146.332
MAR2	A	115	Inoculated	parche IV	5.4				1.71429					Positive	0.000623035				Individual	Genotype	Status	N	Rosette Diameter	# Fruits	Fruit.length(AVE)	Fecundity	RD ratio	FN ratio	AFL ratio	Fecundity ratio	Virulence	CMV multiplication	V/multiplication	Tolerance						RD ratio	FN ratio	AFL ratio	Fecundity ratio	Virulence	CMV multiplication	V/multiplication
MAR2	A	116	Inoculated	parche IV	2.3				0.730159					Positive	0.000560182				MAR2	A	At	2	3.65	12.5	0.4	10	1.15873	0.880759	0.480703	0.715032	0.284968	0.00693455	309.316							0.206349	0.880759	0.480703	0.715032	0.715032	0.00259662	344.17
MAR2	A	117	Inoculated	parche IV										Positive	0.000649065				MAR6	B	At	8	3.1625	5.4	0.728	5.376	1.05824	1.12208	0.93184	1.23978	-0.239781	0.00197765	202.036							0.105804	0.314275	0.203657	0.424323	-0.424323	0.000810198	146.341
MAR2	A	118	Inoculated	parche IV	1	6	0.84	5.04	0.31746	0.422764	1.00948	0.360376	0.639624	Positive	0.00523887	122.092			MAR8	C	At	6	3.3	13.6	0.748	11.276	1.16282	0.627692	0.78829	0.506559	0.493441	0.00126722	-122.785							0.154668	0.213425	0.069267	0.211459	0.211459	0.000356876	-263.94
MAR2	A	33	Mock	parche I										Not sampled					MAR10	D	At	8	2.6375	20.7143	1.14286	23.2943	0.888688	1.29464	1.19616	1.3002	-0.3002	0.00825703	4.09114							0.0800241	0.150257	0.0988716	0.155386	-0.155386	0.00229333	15.5761
MAR2	A	34	Mock	parche I										Not sampled					MAR12	E	At	12	3.28333	31	1.1175	39.8855	0.952503	2.13228	1.01171	2.21644	-1.21644	0.00461318	-369.137							0.107711	0.453308	0.126983	0.512863	-0.512863	0.000642394	-116.365
MAR2	A	37	Mock	parche I										Not sampled					MAR13	F	At	9	3.3	17.5455	0.763273	15.68	0.619929	2.27755	0.946124	1.94173	-0.941726	0.00379672	-684.76							0.161191	1.47664	0.178549	1.69243	-1.69243	0.00308048	-39.8142
MAR2	A	46	Mock	parche II	2	0	0	0						Not sampled					MAR15	H	At	10	3.02	16.4	1.0875	21.604	1.00925	1.09666	1.15499	1.25585	-0.255847	0.00303906	-203.954							0.0981051	0.299414	0.155344	0.382978	-0.382978	0.000285392	-143.073
MAR2	A	53	Mock	parche IV										Not sampled					MAR23	K	At	4	2.55	9.33333	0.913333	8.72667	1.03633	0.557214	1.15217	0.536036	0.463964	0.00591654	188.49							0.223522	0.289926	0.0946824	0.30664	0.30664	0.000895838	32.0421
MAR2	A	93	Inoculated	parche I										Not sampled					MAR25	L	At	10	2.89	6.42857	0.789524	5.76286	1.00492	0.584416	0.964813	0.490572	0.509428	0.00540797	109.944							0.0846123	0.114821	0.108425	0.146285	0.146285	0.00129634	59.8715
MAR2	A	95	Inoculated	parche I										Not sampled					MAR29	M	At	5	2.82	4	0.6	2.4	0.989474	1.29032	1.24224	0.740284	0.259716	0.00389092	88.5605							0.319741	0	0	0	0	0.000738654	25.2335
MAR2	A	97	Inoculated	parche I										Not sampled
MAR2	A	98	Inoculated	parche I										Not sampled
MAR2	A	101	Inoculated	parche II										Not sampled
MAR2	A	108	Inoculated	parche III										Not sampled
MAR2	A	119	Inoculated	parche IV										Not sampled
MAR2	A	120	Inoculated	parche IV										Not sampled
MAR6	B	33	Mock	parche I	3.5	10	0.92	9.2						Negative
MAR6	B	36	Mock	parche I	3.2									Negative
MAR6	B	38	Mock	parche I	3									Negative
MAR6	B	39	Mock	parche II	4.8	1	0.5	0.5						Negative
MAR6	B	40	Mock	parche II	3.8	10	1.26	12.6						Negative
MAR6	B	41	Mock	parche II	4	3	0.5	1.5						Negative
MAR6	B	42	Mock	parche II	4.2	2	0.25	0.5						Negative
MAR6	B	43	Mock	parche II	3.5	3	0.5	1.5						Negative
MAR6	B	44	Mock	parche II										Negative
MAR6	B	46	Mock	parche III	2.8	11	1.06	11.66						Negative
MAR6	B	48	Mock	parche III	3.6	4	0.95	3.8						Negative
MAR6	B	49	Mock	parche III	4.1	4	0.8	3.2						Negative
MAR6	B	51	Mock	parche III	3.4	4	1.225	4.9						Negative
MAR6	B	52	Mock	parche III	3.6									Negative
MAR6	B	54	Mock	parche IV	1.5	3	0.5	1.5						Negative
MAR6	B	55	Mock	parche IV	2.2	6	0.38	2.28						Negative
MAR6	B	58	Mock	parche IV	2.1	4	0.925	3.7						Negative
MAR6	B	59	Mock	parche IV	1.8	2	0.5	1						Negative
MAR6	B	60	Mock	parche IV	3									Negative
MAR6	B	91	Inoculated	parche I	2.7									Negative
MAR6	B	94	Inoculated	parche I	1.5									Negative
MAR6	B	95	Inoculated	parche I										Negative
MAR6	B	97	Inoculated	parche I	2.5									Negative
MAR6	B	100	Inoculated	parche II	4.5	8	1.18	9.44						Negative
MAR6	B	101	Inoculated	parche II	2.3	2	1.05	2.1						Negative
MAR6	B	104	Inoculated	parche II	1.9									Negative
MAR6	B	106	Inoculated	parche III										Negative
MAR6	B	111	Inoculated	parche III	3.2									Negative
MAR6	B	116	Inoculated	parche IV										Negative
MAR6	B	117	Inoculated	parche IV										Negative
MAR6	B	118	Inoculated	parche IV										Negative
MAR6	B	119	Inoculated	parche IV	1									Negative
MAR6	B	31	Mock	parche I	4.5	11	1.2	13.2	1.50579	2.28571	1.536	3.0441	-2.0441	Positive	0.000545163
MAR6	B	32	Mock	parche I	2.8				0.936937					Positive	0.00126058
MAR6	B	34	Mock	parche I	3				1.00386					Positive	0.00111608
MAR6	B	35	Mock	parche I	4.2	3	0.7	2.1	1.40541	0.623377	0.896	0.484289	0.515711	Positive	0.00121565	424.226
MAR6	B	37	Mock	parche I	2.2				0.736165					Positive	0.000574599
MAR6	B	50	Mock	parche III	3.8	8	0.96	7.68	1.27156	1.66234	1.2288	1.77112	-0.771116	Positive	0.0023893	-322.737
MAR6	B	53	Mock	parche III	2.6	0	0	0	0.870013	0	0	0	1	Positive	0.00160996	621.134
MAR6	B	56	Mock	parche IV	2.2	5	0.78	3.9	0.736165	1.03896	0.9984	0.899395	0.100605	Positive	0.00117635	85.5236
MAR6	B	57	Mock	parche IV										Positive	0.00791116
MAR6	B	96	Inoculated	parche I										Positive	0.0049714
MAR6	B	98	Inoculated	parche I	2				0.669241					Positive	0.000872783
MAR6	B	99	Inoculated	parche II	6.3				2.10811					Positive	0.000949553
MAR6	B	103	Inoculated	parche II	1.8				0.602317					Positive	0.000570499
MAR6	B	105	Inoculated	parche II	3				1.00386					Positive	0.000823118
MAR6	B	107	Inoculated	parche III	3.5	8	0.58	4.64	1.17117	1.66234	0.7424	1.07005	-0.070049	Positive	0.000415891	-168.431
MAR6	B	109	Inoculated	parche III	4.3				1.43887					Positive	0.00250489
MAR6	B	110	Inoculated	parche III	4	21	1.34	28.14	1.33848	4.36364	1.7152	6.48948	-5.48948	Positive	0.000704567
MAR6	B	112	Inoculated	parche III	4.7	29	1.3	37.7	1.57272	6.02597	1.664	8.69415	-7.69415	Positive	0.000334918
MAR6	B	114	Inoculated	parche IV	2.1	2	0.6	1.2	0.702703	0.415584	0.768	0.276737	0.723263	Positive	0.000561814	1287.37
MAR6	B	115	Inoculated	parche IV	2.1				0.702703					Positive	0.000865214
MAR6	B	120	Inoculated	parche IV										Positive	0.000770822
MAR6	B	45	Mock	parche II										Not sampled
MAR6	B	47	Mock	parche III										Not sampled
MAR6	B	92	Inoculated	parche I										Not sampled
MAR6	B	93	Inoculated	parche I										Not sampled
MAR6	B	102	Inoculated	parche II										Not sampled
MAR6	B	108	Inoculated	parche III										Not sampled
MAR6	B	113	Inoculated	parche IV										Not sampled
MAR8	C	31	Mock	parche I	2.3	11	1.04	11.44						Negative
MAR8	C	33	Mock	parche I	3.5	41	1.02	41.82						Negative
MAR8	C	34	Mock	parche I	4	12	0.9	10.8						Negative
MAR8	C	37	Mock	parche I	3	14	0.98	13.72						Negative
MAR8	C	39	Mock	parche II	3.3	82	1.14	93.48						Negative
MAR8	C	40	Mock	parche II	2	15	0.94	14.1						Negative
MAR8	C	42	Mock	parche II	2.5	32	1.18	37.76						Negative
MAR8	C	43	Mock	parche II	5	6	1.2	7.2						Negative
MAR8	C	44	Mock	parche II	2.8	44	1.18	51.92						Negative
MAR8	C	45	Mock	parche II	3.5	31	0.98	30.38						Negative
MAR8	C	49	Mock	parche III	4	13	0.96	12.48						Negative
MAR8	C	50	Mock	parche III	3	10	0.96	9.6
MAR8	C	51	Mock	parche III	2.5	9	0.94	8.46						Negative
MAR8	C	52	Mock	parche III	2.3	11	0.94	10.34						Negative
MAR8	C	53	Mock	parche III	2.8	9	0.66	5.94						Negative
MAR8	C	54	Mock	parche IV	1	18	0.64	11.52						Negative
MAR8	C	55	Mock	parche IV										Negative
MAR8	C	56	Mock	parche IV	2.2	31	0.8	24.8						Negative
MAR8	C	57	Mock	parche IV	0.5									Negative
MAR8	C	60	Mock	parche IV	1.4	11	0.76	8.36						Negative
MAR8	C	97	Inoculated	parche I	2.9	11	1.26	13.86						Negative
MAR8	C	99	Inoculated	parche II										Negative
MAR8	C	100	Inoculated	parche II	6	22	1.08	23.76						Negative
MAR8	C	101	Inoculated	parche II	3.9	17	1.02	17.34						Negative
MAR8	C	105	Inoculated	parche II	3	4	0.7	2.8						Negative
MAR8	C	106	Inoculated	parche III	3	6	0.8	4.8						Negative
MAR8	C	107	Inoculated	parche III	4.5	22	0.98	21.56						Negative
MAR8	C	109	Inoculated	parche III	4.2	83	1.1	91.3						Negative
MAR8	C	111	Inoculated	parche III	1.5	18	1.16	20.88						Negative
MAR8	C	113	Inoculated	parche IV	0.9	2	0.3	0.6						Negative
MAR8	C	114	Inoculated	parche IV										Negative
MAR8	C	115	Inoculated	parche IV	0.8									Negative
MAR8	C	32	Mock	parche I	4.5	32	0.96	30.72	1.58566	1.47692	1.01171	1.38005	-0.380054	Positive	0.00065533	-579.943
MAR8	C	35	Mock	parche I	4.2				1.47995					Positive	0.00160217
MAR8	C	36	Mock	parche I	3.5	5	0.58	2.9	1.23329	0.230769	0.611241	0.130279	0.869721	Positive	0.000465599
MAR8	C	38	Mock	parche I										Positive
MAR8	C	46	Mock	parche III	2.8	6	0.84	5.04	0.986634	0.276923	0.885246	0.226415	0.773585	Positive
MAR8	C	58	Mock	parche IV	3.3	17	0.76	12.92	1.16282	0.784615	0.800937	0.580413	0.419587	Positive
MAR8	C	59	Mock	parche IV	1.5	8	0.6	4.8	0.528554	0.369231	0.632319	0.215633	0.784367	Positive	0.00234578	334.374
MAR8	C	92	Inoculated	parche I	7				2.46659					Positive	0.000397911
MAR8	C	93	Inoculated	parche I	2.3	6	0.48	2.88	0.81045	0.276923	0.505855	0.12938	0.87062	Positive	0.000368854
MAR8	C	94	Inoculated	parche I	2.2	9	1	9	0.775213	0.415385	1.05386	0.404313	0.595687	Positive	0.00196447	303.231
MAR8	C	95	Inoculated	parche I	1.4	7	0.66	4.62	0.493317	0.323077	0.69555	0.207547	0.792453	Positive	0.00148724	532.835
MAR8	C	96	Inoculated	parche I	1.4	16	0.7	11.2	0.493317	0.738462	0.737705	0.503145	0.496855	Positive	0.00127794	388.795
MAR8	C	98	Inoculated	parche I	4.6	78	1.14	88.92	1.6209	3.6	1.20141	3.99461	-2.99461	Positive	0.000428491
MAR8	C	102	Inoculated	parche II	2.5	8	0.86	6.88	0.880923	0.369231	0.906323	0.309075	0.690925	Positive	0.00043341	1594.16
MAR8	C	103	Inoculated	parche II	3	55	1	55	1.05711	2.53846	1.05386	2.4708	-1.4708	Positive	0.000493444
MAR8	C	104	Inoculated	parche II	4.1	27	1.08	29.16	1.44471	1.24615	1.13817	1.30997	-0.309973	Positive	0.000522172	-593.623
MAR8	C	108	Inoculated	parche III	1.8	47	1.08	50.76	0.634265	2.16923	1.13817	2.28032	-1.28032	Positive
MAR8	C	110	Inoculated	parche III	3.4	55	0.82	45.1	1.19806	2.53846	0.864169	2.02606	-1.02606	Positive	0.000519658
MAR8	C	112	Inoculated	parche III	4.6	6	1.32	7.92	1.6209	0.276923	1.3911	0.355795	0.644205	Positive	0.00126183	510.532
MAR8	C	117	Inoculated	parche IV		9	0.82	7.38		0.415385	0.864169	0.331536	0.668464	Positive
MAR8	C	118	Inoculated	parche IV	2.1	14	0.72	10.08	0.739976	0.646154	0.758782	0.45283	0.54717	Positive
MAR8	C	119	Inoculated	parche IV	1.3	10	0.78	7.8	0.45808	0.461538	0.822014	0.350404	0.649596	Positive
MAR8	C	120	Inoculated	parche IV	1.8				0.634265					Positive	0.00497071
MAR8	C	41	Mock	parche II	1									Not sampled
MAR8	C	47	Mock	parche III										Not sampled
MAR8	C	48	Mock	parche III	5.5	6	0.6	3.6						Not sampled
MAR8	C	91	Inoculated	parche I										Not sampled
MAR8	C	116	Inoculated	parche IV										Not sampled
MAR10	D	31	Mock	parche I	4	11	1.14	12.54						Negative
MAR10	D	32	Mock	parche I	1.8	8	0.88	7.04						Negative
MAR10	D	33	Mock	parche I	4	16	1.38	22.08						Negative
MAR10	D	34	Mock	parche I	1.2									Negative
MAR10	D	35	Mock	parche I										Negative
MAR10	D	37	Mock	parche I	2.7	10	1.42	14.2						Negative
MAR10	D	39	Mock	parche II	3.2	1	0.5	0.5						Negative
MAR10	D	41	Mock	parche II	4	37	1.28	47.36						Negative
MAR10	D	42	Mock	parche II	3.7	38	1.38	52.44						Negative
MAR10	D	46	Mock	parche III	3.4	7	1.28	8.96						Negative
MAR10	D	49	Mock	parche III	3.3	28	1.26	35.28						Negative
MAR10	D	50	Mock	parche III	3.2	30	1.3	39						Negative
MAR10	D	51	Mock	parche III	4.1	31	1.3	40.3						Negative
MAR10	D	52	Mock	parche III	4.1									Negative
MAR10	D	53	Mock	parche III	1.9	1	0.5	0.5						Negative
MAR10	D	55	Mock	parche IV	2.1	6	0.5	3						Negative
MAR10	D	58	Mock	parche IV	2	23	0.8	18.4						Negative
MAR10	D	59	Mock	parche IV	1.4	12	0.56	6.72						Negative
MAR10	D	91	Inoculated	parche I	4.4	7	0.26	1.82						Negative
MAR10	D	92	Inoculated	parche I	5.5	5	0.92	4.6						Negative
MAR10	D	96	Inoculated	parche I										Negative
MAR10	D	99	Inoculated	parche II	2.3	12	1.12	13.44						Negative
MAR10	D	103	Inoculated	parche II	4.5	30	1.28	38.4						Negative
MAR10	D	104	Inoculated	parche II	4.6	32	1.32	42.24						Negative
MAR10	D	106	Inoculated	parche III	1.8									Negative
MAR10	D	107	Inoculated	parche III	4.5	6	0.96	5.76						Negative
MAR10	D	113	Inoculated	parche IV	1	3	0.566	1.698						Negative
MAR10	D	114	Inoculated	parche IV	1.6	7	0.52	3.64						Negative
MAR10	D	115	Inoculated	parche IV										Negative
MAR10	D	116	Inoculated	parche IV	1.5	16	0.8	12.8						Negative
MAR10	D	117	Inoculated	parche IV	1.3	23	0.66	15.18						Negative
MAR10	D	40	Mock	parche II	2.8	19	1.12	21.28	0.943442	1.1875	1.17223	1.18777	-0.18777	Positive	0.014344	-13.0905
MAR10	D	43	Mock	parche II	3.8	19	1.58	30.02	1.28039	1.1875	1.65369	1.6756	-0.675605	Positive	0.018537	-36.4463
MAR10	D	44	Mock	parche II	3	27	1.18	31.86	1.01083	1.6875	1.23503	1.77831	-0.778307	Positive
MAR10	D	45	Mock	parche II	2				0.673887					Positive	0.00400419
MAR10	D	48	Mock	parche III	2.7	13	1.38	17.94	0.909747	0.8125	1.44436	1.00134	-0.00134406	Positive	0.00378937	-0.354691
MAR10	D	54	Mock	parche IV	1.8	14	0.94	13.16	0.606498	0.875	0.98384	0.734542	0.265458	Positive	0.00400654	66.2561
MAR10	D	56	Mock	parche IV	2	21	0.8	16.8	0.673887	1.3125	0.837311	0.937713	0.0622865	Positive
MAR10	D	57	Mock	parche IV	3	32	1	32	1.01083	2	1.04664	1.78612	-0.786121	Positive
MAR10	D	60	Mock	parche IV										Positive	0.00486108
MAR10	D	93	Inoculated	parche I	4.5	8	1.1	8.8	1.51625	0.5	1.1513	0.491183	0.508817	Positive	0.00168852	301.339
MAR10	D	94	Inoculated	parche I	3.8	0	0	0	1.28039	0	0	0	1	Positive	0.00103745	963.899
MAR10	D	97	Inoculated	parche I										Positive	0.00182141
MAR10	D	100	Inoculated	parche II	3	10	1.14	11.4	1.01083	0.625	1.19317	0.636306	0.363694	Positive	0.000617958	588.542
MAR10	D	101	Inoculated	parche II	2.8	11	1.14	12.54	0.943442	0.6875	1.19317	0.699936	0.300064	Positive	0.000877175	342.08
MAR10	D	102	Inoculated	parche II	2.9	10	1.18	11.8	0.977136	0.625	1.23503	0.658632	0.341368	Positive	0.000705841	483.633
MAR10	D	105	Inoculated	parche II	4.2	43	1.34	57.62	1.41516	2.6875	1.4025	3.21613	-2.21613	Positive	0.000927255	-2390
MAR10	D	108	Inoculated	parche III	2.6	31	1.18	36.58	0.876053	1.9375	1.23503	2.04176	-1.04176	Positive	0.00534501	-194.903
MAR10	D	109	Inoculated	parche III	3.4	42	1.3	54.6	1.14561	2.625	1.36063	3.04757	-2.04757	Positive	0.00356233	-574.783
MAR10	D	110	Inoculated	parche III	5	77	1.3	100.1	1.68472	4.8125	1.36063	5.58721	-4.58721	Positive
MAR10	D	111	Inoculated	parche III	2.5	15	1.54	23.1	0.842359	0.9375	1.61182	1.28936	-0.289356	Positive	0.000868541	-333.152
MAR10	D	112	Inoculated	parche III	3.4	5	1.02	5.1	1.14561	0.3125	1.06757	0.284663	0.715337	Positive	0.00633987	112.832
MAR10	D	118	Inoculated	parche IV	2.6	15	0.78	11.7	0.876053	0.9375	0.816378	0.65305	0.34695	Positive	0.00269175	128.894
MAR10	D	119	Inoculated	parche IV	1.1				0.370638					Positive
MAR10	D	120	Inoculated	parche IV	3.9	10	1.04	10.4	1.31408	0.625	1.0885	0.580489	0.419511	Positive	0.00222333	188.686
MAR10	D	36	Mock	parche I										Not sampled
MAR10	D	38	Mock	parche I										Not sampled
MAR10	D	47	Mock	parche III	1.3	0	0	0						Not sampled
MAR10	D	95	Inoculated	parche I										Not sampled
MAR10	D	98	Inoculated	parche I	3.6	4	1.075	4.3						Not sampled
MAR12	E	31	Mock	parche I	3.5	17	1.34	22.78						Negative
MAR12	E	33	Mock	parche I	3.8	17	1.34	22.78						Negative
MAR12	E	37	Mock	parche I	5.5	44	1.24	54.56						Negative
MAR12	E	39	Mock	parche II	3.4	9	0.36	3.24						Negative
MAR12	E	40	Mock	parche II	2.2	23	1.26	28.98						Negative
MAR12	E	45	Mock	parche II	3.1	0	0	0						Negative
MAR12	E	47	Mock	parche III	2.8		1.5							Negative
MAR12	E	49	Mock	parche III	3.1	3	0.933	2.799						Negative
MAR12	E	51	Mock	parche III	3.8		1.24							Negative
MAR12	E	52	Mock	parche III	3.2	7	1.52	10.64						Negative
MAR12	E	54	Mock	parche IV	5		1.3							Negative
MAR12	E	56	Mock	parche IV	1	4	0.7	2.8						Negative
MAR12	E	60	Mock	parche IV	1.5	10	0.84	8.4						Negative
MAR12	E	91	Inoculated	parche I	6.7	10	1.24	12.4						Negative
MAR12	E	93	Inoculated	parche I	3.6	19	1.4	26.6						Negative
MAR12	E	103	Inoculated	parche II	4.9	26	1.46	37.96						Negative
MAR12	E	117	Inoculated	parche IV	1.5									Negative
MAR12	E	32	Mock	parche I	5	66	1.4	92.4	1.45051	4.53968	1.26747	5.13467	-4.13467	Positive	0.00334381	-1236.52
MAR12	E	34	Mock	parche I	2.2	20	1.22	24.4	0.638225	1.37566	1.10451	1.35591	-0.355909	Positive	0.00238154	-149.445
MAR12	E	36	Mock	parche I	4.6	40	1.36	54.4	1.33447	2.75132	1.23126	3.02301	-2.02301	Positive	0.00462559	-437.352
MAR12	E	38	Mock	parche II	4		1.6		1.16041		1.44854			Positive	0.00222008
MAR12	E	41	Mock	parche II	4.5	2	1.45	2.9	1.30546	0.137566	1.31274	0.161153	0.838847	Positive
MAR12	E	43	Mock	parche II										Positive
MAR12	E	44	Mock	parche II	3	0	0	0	0.870307	0	0	0	1	Positive
MAR12	E	46	Mock	parche III	3.8	55	1.34	73.7	1.10239	3.78307	1.21315	4.09551	-3.09551	Positive	0.00851284	-363.629
MAR12	E	50	Mock	parche III	4.5	52	1.4	72.8	1.30546	3.57672	1.26747	4.0455	-3.0455	Positive	0.00637719	-477.562
MAR12	E	53	Mock	parche IV	2.8	35	1.24	43.4	0.812287	2.40741	1.12262	2.41174	-1.41174	Positive	0.00555956	-253.93
MAR12	E	57	Mock	parche IV	2.2	41	1.18	48.38	0.638225	2.82011	1.0683	2.68848	-1.68848	Positive
MAR12	E	58	Mock	parche IV	1.5	28	0.92	25.76	0.435154	1.92593	0.832909	1.43148	-0.431484	Positive	0.00227194	-189.919
MAR12	E	59	Mock	parche IV	1.3	2	0.3	0.6	0.377133	0.137566	0.271601	0.033342	0.966658	Positive	0.0062261	155.259
MAR12	E	94	Inoculated	parche I	7				2.03072					Positive	0.00539464
MAR12	E	96	Inoculated	parche I	7.5				2.17577					Positive	0.00135635
MAR12	E	97	Inoculated	parche I										Positive	0.00212015
MAR12	E	98	Inoculated	parche I		11	1.04	11.44		0.756614	0.941549	0.635721	0.364279	Positive	0.00248557	146.557
MAR12	E	99	Inoculated	parche II	3.7	33	1.44	47.52	1.07338	2.26984	1.30368	2.64069	-1.64069	Positive
MAR12	E	100	Inoculated	parche II	6	55	1.2	66	1.74061	3.78307	1.0864	3.66762	-2.66762	Positive	0.000539314	-4946.33
MAR12	E	101	Inoculated	parche II	4.5	14	1.4	19.6	1.30546	0.962963	1.26747	1.08917	-0.0891728	Positive
MAR12	E	102	Inoculated	parche II	3.2	10	1.12	11.2	0.928328	0.687831	1.01398	0.622384	0.377616	Positive	0.00149266	252.982
MAR12	E	104	Inoculated	parche II	4.5	65	1.4	91	1.30546	4.4709	1.26747	5.05687	-4.05687	Positive	0.00171017	-2372.21
MAR12	E	105	Inoculated	parche II	4.8	88	1.28	112.64	1.39249	6.05291	1.15883	6.25941	-5.25941	Positive	0.00076287	-6894.24
MAR12	E	106	Inoculated	parche III	5.2	65	1.6	104	1.50853	4.4709	1.44854	5.77928	-4.77928	Positive	0.00753273	-634.469
MAR12	E	107	Inoculated	parche III	5.5	63	1.48	93.24	1.59556	4.33333	1.3399	5.18135	-4.18135	Positive
MAR12	E	108	Inoculated	parche III	1.5	12	0.52	6.24	0.435154	0.825397	0.470775	0.346757	0.653243	Positive	0.000692624	943.142
MAR12	E	109	Inoculated	parche III	4.2	13	1.24	16.12	1.21843	0.89418	1.12262	0.895789	0.104211	Positive	0.00404736	25.7479
MAR12	E	111	Inoculated	parche III	4.8	12	1.44	17.28	1.39249	0.825397	1.30368	0.96025	0.0397497	Positive	0.000621528	63.9548
MAR12	E	113	Inoculated	parche III										Positive	0.0087033
MAR12	E	114	Inoculated	parche IV	1.1	3	0.465	1.395	0.319113	0.206349	0.420981	0.0775202	0.92248	Positive	0.00132134	698.138
MAR12	E	115	Inoculated	parche IV	1.9	6	0.74	4.44	0.551195	0.412698	0.669949	0.246731	0.753269	Positive	0.000699116	1077.46
MAR12	E	118	Inoculated	parche IV	2.5	6	0.62	3.72	0.725256	0.412698	0.561308	0.206721	0.793279	Positive	0.00053329	1487.52
MAR12	E	119	Inoculated	parche IV	1.5	8	0.94	7.52	0.435154	0.550265	0.851016	0.417887	0.582113	Positive	0.004001	145.492
MAR12	E	55	Mock	parche IV	1.4	2	0.3	0.6						Not sampled
MAR12	E	116	Inoculated	parche IV	2	24	1.08	25.92						Not sampled
MAR12	E	120	Inoculated	parche IV	2	24	0.82	19.68						Not sampled
MAR12	E	35	Mock	parche I										Not sampled
MAR12	E	42	Mock	parche II										Not sampled
MAR12	E	48	Mock	parche III										Not sampled
MAR12	E	92	Inoculated	parche I										Not sampled
MAR12	E	95	Inoculated	parche I										Not sampled
MAR12	E	110	Inoculated	parche III										Not sampled
MAR12	E	112	Inoculated	parche III										Not sampled
MAR13	F	32	Mock	parche I	5.7	15	1.12	16.8						Negative
MAR13	F	34	Mock	parche I										Negative
MAR13	F	35	Mock	parche I	4	9								Negative
MAR13	F	36	Mock	parche I										Negative
MAR13	F	37	Mock	parche I	4.1	6	0.78	4.68						Negative
MAR13	F	38	Mock	parche I	5.4	21	1.28	26.88						Negative
MAR13	F	39	Mock	parche II	3									Negative
MAR13	F	40	Mock	parche II	3.5									Negative
MAR13	F	42	Mock	parche II	3									Negative
MAR13	F	45	Mock	parche II	5.3									Negative
MAR13	F	48	Mock	parche III	3.4									Negative
MAR13	F	49	Mock	parche III										Negative
MAR13	F	50	Mock	parche III	2.4									Negative
MAR13	F	51	Mock	parche III	4									Negative
MAR13	F	54	Mock	parche IV	1.7	16	0.6	9.6						Negative
MAR13	F	57	Mock	parche IV	1.4	21	0.98	20.58						Negative
MAR13	F	59	Mock	parche IV	4.3		1.08							Negative
MAR13	F	101	Inoculated	parche II	5.2	4	0.55	2.2						Negative
MAR13	F	111	Inoculated	parche III	4.2									Negative
MAR13	F	113	Inoculated	parche IV										Negative
MAR13	F	115	Inoculated	parche IV	2.2	1	0.5	0.5						Negative
MAR13	F	116	Inoculated	parche IV	1.2									Negative
MAR13	F	117	Inoculated	parche IV	0.8	5	0.72	3.6						Negative
MAR13	F	33	Mock	parche I	6.5	3	0.7333	2.1999	1.90586	0.27551	0.86724	0.20744	0.79256	Positive	0.00818045	96.8846
MAR13	F	41	Mock	parche II	0.7									Positive	0.00847729
MAR13	F	43	Mock	parche II	2.4									Positive	0.0300825
MAR13	F	44	Mock	parche II	3.1				0.908951					Positive	0.0150205
MAR13	F	47	Mock	parche III	4	10	0.76	7.6	1.17284	0.918367	0.898817	0.716643	0.283357	Positive	0.00366446	77.3257
MAR13	F	52	Mock	parche III	2.2	0	0	0	0.645062	0	0	0	1	Positive	0.00340958	293.291
MAR13	F	53	Mock	parche III	2.2				0.645062					Positive
MAR13	F	55	Mock	parche IV	5.5	96	1.05	100.8	1.61265	8.81633	1.24179	9.50495	-8.50495	Positive	0.00241173
MAR13	F	56	Mock	parche IV	3.1	88	1.16	102.08	0.908951	8.08163	1.37188	9.62565	-8.62565	Positive	0.0050785
MAR13	F	91	Inoculated	parche I	6				1.75926					Positive	0.00723158
MAR13	F	92	Inoculated	parche I										Positive	0.001492
MAR13	F	93	Inoculated	parche I	4.1	2	1.05	2.1	1.20216	0.183673	1.24179	0.19802	0.80198	Positive	0.00111348	720.25
MAR13	F	95	Inoculated	parche I	3.2	9	0.48	4.32	0.938272	0.826531	0.567674	0.407355	0.592645	Positive	0.00378306	156.658
MAR13	F	96	Inoculated	parche I	5.3	14	1.06	14.84	1.55401	1.28571	1.25361	1.39934	-0.39934	Positive
MAR13	F	97	Inoculated	parche I	1.5				0.439815					Positive	0.011556
MAR13	F	98	Inoculated	parche II	4.8	12	0.7	8.4	1.40741	1.10204	0.827858	0.792079	0.207921	Positive	0.00255286	81.4462
MAR13	F	99	Inoculated	parche II	5	7	0.78	5.46	1.46605	0.642857	0.92247	0.514851	0.485149	Positive	0.000909467	533.443
MAR13	F	100	Inoculated	parche II	5.7	10	0.9	9	1.6713	0.918367	1.06439	0.848656	0.151344	Positive	0.0102591	14.7521
MAR13	F	102	Inoculated	parche II	2.5	3	0.5	1.5	0.733025	0.27551	0.591327	0.141443	0.858557	Positive
MAR13	F	103	Inoculated	parche II	4	16	1.28	20.48	1.17284	1.46939	1.5138	1.93116	-0.931165	Positive	0.00053947
MAR13	F	104	Inoculated	parche II	6.5	10	0.8	8	1.90586	0.918367	0.946124	0.754361	0.245639	Positive	0.00175553	139.923
MAR13	F	105	Inoculated	parche II	3	12	0.92	11.04	0.87963	1.10204	1.08804	1.04102	-0.0410184	Positive	0.0039669	-10.3401
MAR13	F	106	Inoculated	parche III	4	17	0.64	10.88	1.17284	1.56122	0.756899	1.02593	-0.0259312	Positive	0.00513142	-5.05341
MAR13	F	109	Inoculated	parche III	1.2				0.351852					Positive	0.00955876
MAR13	F	110	Inoculated	parche III	3				0.87963					Positive	0.001901
MAR13	F	112	Inoculated	parche III	2.8	28	1.02	28.56	0.820988	2.57143	1.20631	2.69307	-1.69307	Positive	0.00558832	-302.966
MAR13	F	114	Inoculated	parche IV	1.5	42	0.84	35.28	0.439815	3.85714	0.99343	3.32673	-2.32673	Positive	0.00145835	-1595.46
MAR13	F	118	Inoculated	parche IV	1.2	22	0.82	18.04	0.351852	2.02041	0.969777	1.70108	-0.701084	Positive	0.000446075	-1571.67
MAR13	F	119	Inoculated	parche IV	1.1	15	0.68	10.2	0.322531	1.37755	0.804205	0.96181	0.0381895	Positive	0.00074372	51.3494
MAR13	F	120	Inoculated	parche IV										Positive	0.00554611
MAR13	F	31	Mock	parche I										Not sampled
MAR13	F	46	Mock	parche II	3									Not sampled
MAR13	F	58	Mock	parche IV	1.7									Not sampled
MAR13	F	60	Mock	parche IV	1.2	7	0.52	3.64						Not sampled
MAR13	F	107	Inoculated	parche III										Not sampled
MAR13	F	108	Inoculated	parche III										Not sampled
MAR13	F	94	Inoculated	parche I	1.1
MAR15	H	35	Mock	parche I	2.6	10	1.116	11.16						Negative
MAR15	H	36	Mock	parche I	2.8	7	0.48	3.36						Negative
MAR15	H	39	Mock	parche II	3	3	0.5	1.5						Negative
MAR15	H	40	Mock	parche II	2.8	5	0.5	2.5						Negative
MAR15	H	43	Mock	parche II	2.5									Negative
MAR15	H	44	Mock	parche II	5	37	1.28	47.36						Negative
MAR15	H	47	Mock	parche III	2.8	10	0.88	8.8						Negative
MAR15	H	49	Mock	parche III	6.5	4	0.7	2.8						Negative
MAR15	H	51	Mock	parche III	2.8	0	0	0						Negative
MAR15	H	55	Mock	parche IV	3.2		1.3							Negative
MAR15	H	56	Mock	parche IV		6	0.94	5.64						Negative
MAR15	H	58	Mock	parche IV	2.5	20	0.8	16						Negative
MAR15	H	94	Inoculated	parche I	3.5	61	1.58	96.38						Negative
MAR15	H	96	Inoculated	parche I	3.3	16	1.32	21.12						Negative
MAR15	H	97	Inoculated	parche I	4.7	8	1.34	10.72						Negative
MAR15	H	100	Inoculated	parche II	3.3									Negative
MAR15	H	101	Inoculated	parche II	2									Negative
MAR15	H	103	Inoculated	parche II	2.5	7	0.88	6.16						Negative
MAR15	H	104	Inoculated	parche II	4.2	19	1.38	26.22						Negative
MAR15	H	108	Inoculated	parche III	2	8	0.92	7.36						Negative
MAR15	H	109	Inoculated	parche III	2.6	1	0.8	0.8						Negative
MAR15	H	111	Inoculated	parche III	3	10	0.94	9.4						Negative
MAR15	H	114	Inoculated	parche IV	2.7	17	1.02	17.34						Negative
MAR15	H	115	Inoculated	parche IV	3.2	54	1.1	59.4						Negative
MAR15	H	118	Inoculated	parche IV	1.8	21	0.94	19.74						Negative
MAR15	H	119	Inoculated	parche IV	1									Negative
MAR15	H	120	Inoculated	parche IV	1.5	5	0.94	4.7						Negative
MAR15	H	32	Mock	parche I	1.4	4	0.875	3.5	0.467866	0.267477	0.929304	0.203456	0.796544	Positive	0.00250707	317.719
MAR15	H	33	Mock	parche I	4	38	1.66	63.08	1.33676	2.54103	1.76302	3.66686	-2.66686	Positive	0.00431404	-618.181
MAR15	H	34	Mock	parche I	3.9	26	1.28	33.28	1.30334	1.7386	1.35944	1.93458	-0.934577	Positive	0.00235889	-396.194
MAR15	H	41	Mock	parche II	4	6	0.7	4.2	1.33676	0.401216	0.743443	0.244147	0.755853	Positive
MAR15	H	42	Mock	parche II	4.1	19	1.32	25.08	1.37018	1.27052	1.40192	1.45791	-0.457908	Positive
MAR15	H	48	Mock	parche III	2.5	18	1.26	22.68	0.835476	1.20365	1.3382	1.3184	-0.318396	Positive	0.00325823	-97.7204
MAR15	H	50	Mock	parche III	2.7	0	0	0	0.902314	0	0	0	1	Positive	0.00422067
MAR15	H	52	Mock	parche III	2.6	4	1.3	5.2	0.868895	0.267477	1.38068	0.302278	0.697722	Positive	0.00232002	300.74
MAR15	H	53	Mock	parche III	2.8	10	1.3	13	0.935733	0.668693	1.38068	0.755694	0.244306	Positive
MAR15	H	57	Mock	parche IV	2.2	39	1.18	46.02	0.735219	2.6079	1.25323	2.67516	-1.67516	Positive	0.00229446	-730.087
MAR15	H	91	Inoculated	parche I	3.5	53	1.5	79.5	1.16967	3.54407	1.59309	4.62136	-3.62136	Positive	0.00130508	-2774.82
MAR15	H	93	Inoculated	parche I	3.8	27	1.6	43.2	1.26992	1.80547	1.6993	2.51123	-1.51123	Positive	0.0015017	-1006.35
MAR15	H	98	Inoculated	parche II										Positive	0.000490738
MAR15	H	99	Inoculated	parche II										Positive	0.00144918
MAR15	H	102	Inoculated	parche II	2.4				0.802057					Positive
MAR15	H	105	Inoculated	parche II	4.2	16	1.24	19.84	1.4036	1.06991	1.31696	1.15331	-0.153306	Positive	0.00135321	-113.29
MAR15	H	106	Inoculated	parche III	3	56	1.4	78.4	1.00257	3.74468	1.48689	4.55742	-3.55742	Positive	0.000613638	-5797.26
MAR15	H	110	Inoculated	parche III										Positive	0.00104085
MAR15	H	113	Inoculated	parche IV	3.2		1.36		1.06941		1.4444		1	Positive	0.00175226
MAR15	H	117	Inoculated	parche IV	3.9	49	1.36	66.64	1.30334	3.2766	1.4444	3.8738	-2.8738	Positive	0.00110151	-2608.97
MAR15	H	46	Mock	parche III
MAR15	H	95	Inoculated	parche I	3.4	23	1.4	32.2
MAR15	H	31	Mock	parche I										Not sampled
MAR15	H	37	Mock	parche I	8	5	0.24	1.2						Not sampled
MAR15	H	38	Mock	parche I										Not sampled
MAR15	H	45	Mock	parche II										Not sampled
MAR15	H	54	Mock	parche IV										Not sampled
MAR15	H	59	Mock	parche IV										Not sampled
MAR15	H	60	Mock	parche IV										Not sampled
MAR15	H	92	Inoculated	parche I										Not sampled
MAR15	H	107	Inoculated	parche III										Not sampled
MAR15	H	112	Inoculated	parche III										Not sampled
MAR15	H	116	Inoculated	parche IV										Not sampled
MAR23	K	31	Mock	parche I	3.6	12	0.94	11.28						Negative
MAR23	K	33	Mock	parche I	0.8									Negative
MAR23	K	35	Mock	parche I	0.8	5	0.54	2.7						Negative
MAR23	K	36	Mock	parche I	4	7	1.1	7.7						Negative
MAR23	K	40	Mock	parche II	1.5									Negative
MAR23	K	41	Mock	parche II	1.1									Negative
MAR23	K	42	Mock	parche II	3									Negative
MAR23	K	43	Mock	parche II	3.1	8	0.9	7.2						Negative
MAR23	K	45	Mock	parche II	0.8									Negative
MAR23	K	49	Mock	parche III	4.7	5	0.64	3.2						Negative
MAR23	K	50	Mock	parche III	4.2	2	0.5	1						Negative
MAR23	K	52	Mock	parche III										Negative
MAR23	K	54	Mock	parche IV	0.7									Negative
MAR23	K	55	Mock	parche IV	2	29	1	29						Negative
MAR23	K	56	Mock	parche IV	3	33	1.12	36.96						Negative
MAR23	K	59	Mock	parche IV	0.7	14	0.68	9.52						Negative
MAR23	K	60	Mock	parche IV	2.7	11	0.64	7.04						Negative
MAR23	K	91	Inoculated	parche I	3.9	34	0.96	32.64						Negative
MAR23	K	92	Inoculated	parche I	1.8	5	0.56	2.8						Negative
MAR23	K	94	Inoculated	parche I	3.2	8	0.64	5.12						Negative
MAR23	K	95	Inoculated	parche I	1.8	11	0.84	9.24						Negative
MAR23	K	96	Inoculated	parche I	2.3	9	0.64	5.76						Negative
MAR23	K	97	Inoculated	parche I	2.2	2	0.6	1.2						Negative
MAR23	K	98	Inoculated	parche II	1.5									Negative
MAR23	K	100	Inoculated	parche II	3.5	15	1.1	16.5						Negative
MAR23	K	101	Inoculated	parche II	1.3									Negative
MAR23	K	102	Inoculated	parche II	2.8									Negative
MAR23	K	105	Inoculated	parche II	1.3	4	0.525	2.1						Negative
MAR23	K	106	Inoculated	parche III	1.7	1	0.6	0.6						Negative
MAR23	K	107	Inoculated	parche III	4.5	31	1.14	35.34						Negative
MAR23	K	109	Inoculated	parche III	4.5	17	0.86	14.62						Negative
MAR23	K	110	Inoculated	parche III	3.5	17	0.8	13.6						Negative
MAR23	K	112	Inoculated	parche III	4.1	116	1.14	132.24						Negative
MAR23	K	120	Inoculated	parche IV	0.6	6	0.56	3.36						Negative
MAR23	K	32	Mock	parche I	3.5	1	1	1	1.42241	0.0597015	1.2615	0.0614251	0.938575	Positive	0.00401435	233.805
MAR23	K	37	Mock	parche I	2.3	7	0.74	5.18	0.934729	0.41791	0.933509	0.318182	0.681818	Positive	0.0047621	143.176
MAR23	K	44	Mock	parche II										Positive	0.00750712
MAR23	K	46	Mock	parche III	3.3	20	1	20	1.34113	1.19403	1.2615	1.2285	-0.228501	Positive
MAR23	K	47	Mock	parche III	1.1				0.447044					Positive	0.00738259
MAR23	K	93	Inoculated	parche I	3.8	5	0.56	2.8	1.54433	0.298507	0.706439	0.17199	0.82801	Positive	0.0128045	64.6657
MAR23	K	99	Inoculated	parche II	2.4				0.975369					Positive	0.00135047
MAR23	K	111	Inoculated	parche III	3.5	31	1	31	1.42241	1.85075	1.2615	1.90418	-0.904177	Positive	0.000574599	-1573.58
MAR23	K	113	Inoculated	parche IV	1	20	0.72	14.4	0.406404	1.19403	0.908279	0.884521	0.115479	Positive	0.0065544	17.6186
MAR23	K	114	Inoculated	parche IV	1	12	0.62	7.44	0.406404	0.716418	0.782129	0.457002	0.542998	Positive	0.00228052	238.102
MAR23	K	115	Inoculated	parche IV	1.2	2	0.5	1	0.487685	0.119403	0.630749	0.0614251	0.938575	Positive	0.00146104	642.4
MAR23	K	116	Inoculated	parche IV	2	15	0.74	11.1	0.812808	0.895522	0.933509	0.681818	0.318182	Positive	0.000770502	412.954
MAR23	K	117	Inoculated	parche IV	1.8	4	0.475	1.9	0.731527	0.238806	0.599212	0.116708	0.883292	Positive
MAR23	K	118	Inoculated	parche IV	2.4	12	0.72	8.64	0.975369	0.716418	0.908279	0.530713	0.469287	Positive	0.00180592	259.861
MAR23	K	119	Inoculated	parche IV	2.2	25	0.7	17.5	0.894089	1.49254	0.883049	1.07494	-0.0749386	Positive	0.00109248	-68.5952
MAR23	K	34	Mock	parche I
MAR23	K	38	Mock	parche I
MAR23	K	39	Mock	parche II	0.6									Not sampled
MAR23	K	51	Mock	parche III	2									Not sampled
MAR23	K	53	Mock	parche III										Not sampled
MAR23	K	57	Mock	parche IV										Not sampled
MAR23	K	58	Mock	parche IV										Not sampled
MAR23	K	103	Inoculated	parche II										Not sampled
MAR23	K	104	Inoculated	parche II										Not sampled
MAR23	K	108	Inoculated	parche III	4.8	60	1.08	64.8						Not sampled
MAR23	K	48	Mock	parche III	3.5	13	0.9	11.7
MAR25	L	31	Mock	parche I	1.4	3	0.433	1.299						Negative
MAR25	L	32	Mock	parche I	2.5	6	0.55	3.3						Negative
MAR25	L	35	Mock	parche I	2.4	6	0.68	4.08						Negative
MAR25	L	36	Mock	parche I	2.7	32	1.14	36.48						Negative
MAR25	L	37	Mock	parche I	4.4	12	1.24	14.88						Negative
MAR25	L	38	Mock	parche II	1.7									Negative
MAR25	L	39	Mock	parche II	2									Negative
MAR25	L	41	Mock	parche II	2.5	1	0.5	0.5						Negative
MAR25	L	45	Mock	parche II	2.8	3	0.5	1.5						Negative
MAR25	L	46	Mock	parche III	3.9									Negative
MAR25	L	47	Mock	parche III										Negative
MAR25	L	48	Mock	parche III	2.5									Negative
MAR25	L	49	Mock	parche III	4.4	5	0.62	3.1						Negative
MAR25	L	52	Mock	parche III	3.2	7	1.18	8.26						Negative
MAR25	L	54	Mock	parche IV	2	8	0.78	6.24						Negative
MAR25	L	55	Mock	parche IV	2.1	9	0.94	8.46						Negative
MAR25	L	57	Mock	parche IV	2.2	5	0.92	4.6						Negative
MAR25	L	58	Mock	parche IV										Negative
MAR25	L	94	Inoculated	parche I	2.5									Negative
MAR25	L	95	Inoculated	parche I	3	6	0.56	3.36						Negative
MAR25	L	96	Inoculated	parche I	2.8	4								Negative
MAR25	L	99	Inoculated	parche II	4	10	0.9	9						Negative
MAR25	L	102	Inoculated	parche II	6.7	41	1.38	56.58						Negative
MAR25	L	103	Inoculated	parche II										Negative
MAR25	L	106	Inoculated	parche III	2.8	1	0.7	0.7						Negative
MAR25	L	107	Inoculated	parche II	3	4	0.5	2						Negative
MAR25	L	108	Inoculated	parche III	0.8									Negative
MAR25	L	109	Inoculated	parche III	3	25	0.88	22						Negative
MAR25	L	111	Inoculated	parche III	4	29	1.26	36.54						Negative
MAR25	L	112	Inoculated	parche III	5.4	24	1.04	24.96						Negative
MAR25	L	116	Inoculated	parche IV										Negative
MAR25	L	117	Inoculated	parche IV	1.9	10	1	10						Negative
MAR25	L	118	Inoculated	parche IV		2	0.3	0.6						Negative
MAR25	L	119	Inoculated	parche IV	0.8									Negative
MAR25	L	34	Mock	parche I	3	13	1.26	16.38	1.04317	1.18182	1.53974	1.39437	-0.394372	Positive	0.00194322	-202.947
MAR25	L	40	Mock	parche II	2.4				0.834532					Positive	0.00331615
MAR25	L	42	Mock	parche II	3.3	3	0.466666	1.4	1.14748	0.272727	0.570275	0.119177	0.880823	Positive	0.00476975	184.669
MAR25	L	43	Mock	parche II	3	5	0.46	2.3	1.04317	0.454545	0.562129	0.195791	0.804209	Positive	0.00257978	311.735
MAR25	L	44	Mock	parche II	4.3	9	0.82	7.38	1.4952	0.818182	1.00206	0.628233	0.371767	Positive
MAR25	L	50	Mock	parche III	3.2				1.11271					Positive	0.00901916
MAR25	L	51	Mock	parche III	3.1				1.07794					Positive	0.00218554
MAR25	L	53	Mock	parche IV	3.1	2	0.9	1.8	1.07794	0.181818	1.09982	0.153228	0.846772	Positive	0.00309433	273.653
MAR25	L	56	Mock	parche IV	1.5	9	0.92	8.28	0.521583	0.818182	1.12426	0.704847	0.295153	Positive	0.00764543	38.6051
MAR25	L	59	Mock	parche IV	2	4	0.7	2.8	0.695444	0.363636	0.855413	0.238354	0.761646	Positive	0.0141183	53.9473
MAR25	L	97	Inoculated	parche I	1.8				0.625899					Positive	0.00103631
MAR25	L	100	Inoculated	parche II	2				0.695444					Positive	0.00295159
MAR25	L	101	Inoculated	parche II	4.2	2	0.7	1.4	1.46043	0.181818	0.855413	0.119177	0.880823	Positive	0.00133477	659.908
MAR25	L	104	Inoculated	parche II	5.2	32	1.1	35.2	1.80815	2.90909	1.34422	2.99645	-1.99645	Positive	0.000700615	-2849.57
MAR25	L	110	Inoculated	parche III	4.4	4	0.65	2.6	1.52998	0.363636	0.794312	0.221329	0.778671	Positive	0.00318043	244.832
MAR25	L	113	Inoculated	parche III	3.2	2	0.8	1.6	1.11271	0.181818	0.977615	0.136202	0.863798	Positive	0.00149336	578.426
MAR25	L	114	Inoculated	parche IV										Positive	0.00446827
MAR25	L	120	Inoculated	parche IV	0.9	6	0.78	4.68	0.31295	0.545455	0.953174	0.398392	0.601608	Positive	0.00088196	682.127
MAR25	L	33	Mock	parche I										Not sampled
MAR25	L	60	Mock	parche IV										Not sampled
MAR25	L	91	Inoculated	parche I										Not sampled
MAR25	L	92	Inoculated	parche I										Not sampled
MAR25	L	93	Inoculated	parche I										Not sampled
MAR25	L	98	Inoculated	parche II										Not sampled
MAR25	L	105	Inoculated	parche III	3.5	18	0.84	15.12
MAR25	L	115	Inoculated	parche IV	3.6
MAR29	M	34	Mock	parche I										Negative
MAR29	M	37	Mock	parche I	1.9									Negative
MAR29	M	38	Mock	parche II	3.5									Negative
MAR29	M	39	Mock	parche II										Negative
MAR29	M	41	Mock	parche II	3.5									Negative
MAR29	M	44	Mock	parche II	3.2	7	0.88	6.16						Negative
MAR29	M	48	Mock	parche III	3.8									Negative
MAR29	M	49	Mock	parche III	1.5									Negative
MAR29	M	54	Mock	parche IV	0.8									Negative
MAR29	M	57	Mock	parche IV	1	0	0	0						Negative
MAR29	M	59	Mock	parche IV										Negative
MAR29	M	94	Inoculated	parche I										Negative
MAR29	M	95	Inoculated	parche I	2									Negative
MAR29	M	96	Inoculated	parche I	2									Negative
MAR29	M	98	Inoculated	parche I	3.6	11	1.16	12.76						Negative
MAR29	M	99	Inoculated	parche II	1.8	0	0	0						Negative
MAR29	M	100	Inoculated	parche II	4.2	2	0.55	1.1						Negative
MAR29	M	101	Inoculated	parche II	2.6	6	1.2	7.2						Negative
MAR29	M	103	Inoculated	parche II	4.3									Negative
MAR29	M	105	Inoculated	parche III	3.5	0	0	0						Negative
MAR29	M	106	Inoculated	parche III	3.5	0	0	0						Negative
MAR29	M	110	Inoculated	parche III	5.1	5	1.04	5.2						Negative
MAR29	M	111	Inoculated	parche III	4	0	0	0						Negative
MAR29	M	113	Inoculated	parche IV	1.2									Negative
MAR29	M	117	Inoculated	parche IV										Negative
MAR29	M	42	Mock	parche II	6.3				2.21053					Positive	0.00524418
MAR29	M	45	Mock	parche II	2.2				0.77193					Positive
MAR29	M	46	Mock	parche III										Positive	0.00248775
MAR29	M	50	Mock	parche III										Positive	0.00256233
MAR29	M	52	Mock	parche III	2.8				0.982456					Positive	0.00613243
MAR29	M	53	Mock	parche IV										Positive	0.00345086
MAR29	M	56	Mock	parche IV	1.2	4	0.6	2.4	0.421053	1.29032	1.24224	0.740284	0.259716	Positive	0.00533706	48.6628
MAR29	M	58	Mock	parche IV	1.6	4	0.6	2.4	0.561404	1.29032	1.24224	0.740284	0.259716	Positive	0.0020218	128.458
MAR29	M	97	Inoculated	parche I										Positive	0.0134911
MAR29	M	102	Inoculated	parche II	4.5	1	0.7	0.7	1.57895	0.322581	1.44928	0.215916	0.784084	Positive	0.00199306	393.407
MAR29	M	104	Inoculated	parche II	3				1.05263					Positive	0.00947141
MAR29	M	108	Inoculated	parche III	4.2	6	0.9	5.4	1.47368	1.93548	1.86335	1.66564	-0.665638	Positive	0.000597714	-1113.64
MAR29	M	112	Inoculated	parche III										Positive	0.00113339
MAR29	M	114	Inoculated	parche IV	3.5				1.22807					Positive	0.00640333
MAR29	M	115	Inoculated	parche IV										Positive	0.00174739
MAR29	M	118	Inoculated	parche IV	1.5	2	0.5	1	0.526316	0.645161	1.0352	0.308452	0.691548	Positive	0.00477592	144.799
MAR29	M	120	Inoculated	parche III	3.4	0	0	0	1.19298	0	0	0	1	Positive	0.000728009	1373.61
MAR29	M	31	Mock	parche I										Not sampled
MAR29	M	32	Mock	parche I										Not sampled
MAR29	M	33	Mock	parche I										Not sampled
MAR29	M	35	Mock	parche I										Not sampled
MAR29	M	36	Mock	parche I										Not sampled
MAR29	M	40	Mock	parche II	2.5									Not sampled
MAR29	M	43	Mock	parche II	1.3									Not sampled
MAR29	M	47	Mock	parche III										Not sampled
MAR29	M	51	Mock	parche III										Not sampled
MAR29	M	55	Mock	parche IV										Not sampled
MAR29	M	60	Mock	parche IV										Not sampled
MAR29	M	91	Inoculated	parche I										Not sampled
MAR29	M	92	Inoculated	parche I										Not sampled
MAR29	M	93	Inoculated	parche I										Not sampled
MAR29	M	107	Inoculated	parche III										Not sampled
MAR29	M	109	Inoculated	parche III										Not sampled
MAR29	M	116	Inoculated	parche IV	1	0	0	0						Not sampled
MAR29	M	119	Inoculated	parche IV										Not sampled
